# Supplementary material for: Zinc Potentiates the Renoprotective Effects of SGLT2 Inhibitors in Experimental Diabetes Mellitus in Rats
Source: Life (Basel). 2026 May 9;16(5):793. doi: 10.3390/life16050793 (PMC13208674; doi:10.3390/life16050793)
Supplement: Supplementary file 1 [file life-16-00793-s001.zip]

Archive with 1 entries (1 files):
- life-4266831-supplementary.pdf
